# Supplementary material for: Using Microfluidic Hepatic Spheroid Cultures to Assess Liver Toxicity of T-2 Mycotoxin
Source: Cells. 2024 May 24;13(11):900. doi: 10.3390/cells13110900 (PMC11172061; doi:10.3390/cells13110900)
Supplement: Supplementary file 1 [file cells-13-00900-s001.zip]

Archive with 1 entries (1 files):
- cells-3008737-supplementary.pdf
